# Supplementary material for: Magnetic field–driven particle assembly and jamming for bistable memory and response plasticity
Source: Sci Adv. 2022 Nov 11;8(45):eadc9394. doi: 10.1126/sciadv.adc9394 (PMC9651856; doi:10.1126/sciadv.adc9394)
Supplement: Supplementary file 2 — Movies S1 to S10 [file sciadv.adc9394_movies_s1_to_s10.zip]

Archive with 10 entries (10 files):
- sciadv.adc9394_movie_s1.mp4
- sciadv.adc9394_movie_s2.mp4
- sciadv.adc9394_movie_s3.mp4
- sciadv.adc9394_movie_s4.mp4
- sciadv.adc9394_movie_s5.mp4
- sciadv.adc9394_movie_s6.mp4
- sciadv.adc9394_movie_s7.mp4
- sciadv.adc9394_movie_s8.mp4
- sciadv.adc9394_movie_s9.mp4
- sciadv.adc9394_movie_s10.mp4
